# Supplementary material for: Evaluating the Feasibility and Reliability of Remotely Delivering and Scoring the North Star Ambulatory Assessment in Ambulant Patients with Duchenne Muscular Dystrophy
Source: Children (Basel). 2022 May 16;9(5):728. doi: 10.3390/children9050728 (PMC9139300; doi:10.3390/children9050728)
Supplement: Supplementary file 1 [file children-09-00728-s001.zip]

Archive with 1 entries (1 files):
- children-1670399-supplementary.pdf
